# Supplementary material for: Efficiency of Skeletal Muscle Mass/Weight Measurement for Distinguishing Metabolic Dysfunction-Associated Steatotic Liver Disease: A Prospective Analysis Using InBody Bioimpedance Devices
Source: Nutrients. 2024 Dec 23;16(24):4422. doi: 10.3390/nu16244422 (PMC11677209; doi:10.3390/nu16244422)
Supplement: Supplementary file 1 [file nutrients-16-04422-s001.zip]

Archive with 1 entries (1 files):
- Supplementary Material .pptx
